# Supplementary material for: Electron paramagnetic resonance spectroscopy for analysis of free radicals in zebrafish
Source: PLoS One. 2025 Feb 21;20(2):e0318212. doi: 10.1371/journal.pone.0318212 (PMC11844908; doi:10.1371/journal.pone.0318212)
Supplement: S2 Text — (XLSX) [file pone.0318212.s002.xlsx]

## Sheet: Fig 4 Source Data
Figure 4 Source Data
refers to Figure 4B, C, E, F, H, and I
Quantification of normalized EPR signal amplitude in larval zebrafish										Quantification of normalized EPR signal double integral in larval zebrafish
		DMSO	Rotenone									DMSO	Rotenone
	average:										average:
	st.dev:										st.dev:
Quantification of normalized EPR signal amplitude in adult zebrafish hearts treated with rotenone										Quantification of normalized EPR signal double integral in adult zebrafish hearts treated with rotenone
		DMSO	Rotenone									DMSO	Rotenone
	average:										average:
	st.dev:										st.dev:
Quantification of normalized EPR signal amplitude in adult zebrafish hearts treated with NAC										Quantification of normalized EPR signal double integral in adult zebrafish hearts treated with NAC
		DMSO	Rotenone									DMSO	Rotenone
	average:										average:
	st.dev:										st.dev:

## Sheet: Fig 5 Source Data
Figure 5 Source Data
Quantification of normalized EPR signal amplitude in adult zebrafish hearts treated with SOD										Quantification of normalized EPR signal double integral in adult zebrafish hearts treated with SOD
		DMSO	Rotenone									DMSO	Rotenone
	average:										average:
	st.dev:										st.dev:

## Sheet: Fig 6 Source Data
Figure 6 Source Data
refers to Figure 6B
Quantification of DHE staining
		Atrium		Ventricle
		DMSO	Rotenone	DMSO	Rotenone
	average:
	st.dev:
